# Supplementary material for: Knowledge of Dietary Supplements and Attitudes Towards Complementary Medicine Among University Students: A Cross-Sectional Study
Source: Foods. 2025 Dec 24;15(1):61. doi: 10.3390/foods15010061 (PMC12785271; doi:10.3390/foods15010061)
Supplement: Supplementary file 1 [file foods-15-00061-s001.zip]

Archive with 1 entries (1 files):
- foods-3972200-supplementary.pdf
